# Supplementary material for: Elevated serum albumin-to-creatinine ratio as a protective factor on outcomes after heart transplantation
Source: Front Cardiovasc Med. 2023 Sep 7;10:1210278. doi: 10.3389/fcvm.2023.1210278 (PMC10512951; doi:10.3389/fcvm.2023.1210278)
Supplement: Supplementary file 1 [file Datasheet1.xlsx]

## Sheet: Sheet1
Schedule 1. Independent Predictors of Respiratory Complications Following Heart Transplant
variables	Univariate analysis				Multivariate analysis for CONUT
	OR	95%CI	p value		OR	95%CI	p value
Sex	1.052	0.669~1.655	0.825
Age, years	1.021	1.006~1.037	0.006		1.021	1.004~1.037	0.014
Recepter BMI, Kg/m2	0.985	0.956~1.014	0.301
History of smoking	1.251	0.855~1.832	0.249
Waiting time, days	1.004	0.992~1.017	0.52
Diagnosis			0.679
Non-Ischemic cardiomyopathy	reference
Ischemic cardiomyopathy	0.917	0.561~1.498	0.729
Congenital	0.566	0.223~1.437	0.231
others	1.007	0.579~1.750	0.981
Receptor blood-type			0.256
A	reference
B	1.519	0.940~2.456	0.088
O	1.402	0.885~2.222	0.15
AB	0.939	0.419~2.105	0.879
Receptor/donator BMI	2.215	1.045~4.697	0.038		2.202	1.010~4.801	0.047
Receptor/donator age	0.742	0.466~1.182	0.209
Receptor/donator sex			0.471
male/male	reference
male/female	1.235	0.727~2.096	0.435
female/male	1.784	0.800~3.976	0.157
female/female	0.931	0.426~2.031	0.857
Donator/receptor blood-type same	0.758	0.513~1.121	0.165
Diabetes mellitus	1.334	0.771~2.309	0.302
Previous cardiac surgery	1.258	0.826~1.918	0.285
Ischemia time, min	1	0.998~1.002	0.963
Preoperative Therapy
ECMO	1.314	0.238~7.248	0.754
IABP	0.65	0.160~2.631	0.546
RAAS	0.463	0.316~0.679	<0.001		0.473	0.315~0.709	<0.001
BB	0.783	0.521~1.176	0.238
CCB	1.81	0.858~3.818	0.119
Loop diuretics	0.9	0.321~2.521	0.841
Spironolactone	1.108	0.687~1.787	0.674
Thiazides	1.106	0.468~2.617	0.818
Preoperative Blood Index
Hb, g/L	0.991	0.983~0.999	0.021		0.997	0.988~1.005	0.439
WBC, G/L	0.974	0.929~1.022	0.285
BUN, mmol/L	1.089	1.031~1.050	0.002		1.043	0.982~1.107	0.17
Bilirubin, mg/dL	1.008	0.999~1.018	0.083
AST, IU/L	1	0.999~1.001	0.774
ALT, IU/L	1	0.999~1.001	0.785
LDL, mmol/L	0.897	0.738~1.088	0.27
D-dimer, mg/L	0.999	0.976~1.024	0.967
Troponin, ng/mL	1	1.000~1.000	0.328
TG, mmol/L	0.635	0.480~0.840	0.001		0.692	0.402~0.985	0.016
ACR level	0.519	0.352~0.764	0.001		0.629	0.402~0.985	0.043
95%CI, 95% confidence interval; OR, odds ratio.
