# Supplementary material for: Elevated serum albumin-to-creatinine ratio as a protective factor on outcomes after heart transplantation
Source: Front Cardiovasc Med. 2023 Sep 7;10:1210278. doi: 10.3389/fcvm.2023.1210278 (PMC10512951; doi:10.3389/fcvm.2023.1210278)
Supplement: Supplementary file 2 [file Datasheet2.xlsx]

## Sheet: Sheet1
Schedule 2. Independent Predictors of Kidney Complications Following Heart Transplant
variables	Univariate analysis				Multivariate analysis for CONUT
	OR	95%CI	p value		OR	95%CI	p value
Sex	2.131	1.236~3.674	0.006		2.428	1.318~4.471	0.004
Age, years	1.021	0.999~1.043	0.058
Recepter BMI, Kg/m2	1.037	0.990~1.086	0.121
History of smoking	0.736	0.438~1.238	0.249
Waiting time,days	0.984	0.966~1.002	0.08
Diagnosis			0.957
Non-Ischemic cardiomyopathy	reference
Ischemic cardiomyopathy	1.181	0.621~2.246	0.612
Congenital	1.048	0.293~3.748	0.942
others	1.139	0.552~2.348	0.725
Receptor blood-type			0.121
A	reference
B	1.184	0.619~2.267	0.61
O	1.015	0.532~1.936	0.964
AB	2.885	1.159~7.184	0.023
Receptor/donator BMI	1.067	0.415~2.740	0.893
Receptor/donator age	0.648	0.323~1.302	0.223
Donator/receptor blood-type same	1.584	0.917~2.736	0.099
Diabetes mellitus	2.015	0.968~4.198	0.061
Previous cardiac surgery	1.129	0.653~1.951	0.664
Ischemia time, min	1	0.997~1.002	0.698
Preoperative Therapy
ECMO	2.697	0.485~15.005	0.257
IABP	5.551	1.356~22.722	0.017		3.942	0.874~17.779	0.074
RAAS	0.502	0.289~0.873	0.015		0.556	0.312~0.992	0.047
BB	0.873	0.515~1.482	0.616
CCB	1.608	0.433~5.973	0.478
Loop diuretics	0.789	0.219~2.844	0.717
Spironolactone	0.914	0.481~1.735	0.782
Thiazides	1.843	0.656~5.177	0.246
Preoperative Blood Index
Hb, g/L	0.988	0.978~0.998	0.017		0.995	0.984~1.006	0.354
WBC, G/L	0.975	0.899~1.058	0.55
BUN, mmol/L	1.095	1.038~1.156	0.001		1.053	0.990~1.121	0.101
Bilirubin, mg/dL	1.002	0.991~1.012	0.766
AST, IU/L	1	0.999~1.001	0.743
ALT, IU/L	1	0.999~1.001	0.881
LDL, mmol/L	0.949	0.732~1.232	0.695
D-dimer, mg/L	1.02	0.988~1.053	0.219
Troponin, ng/mL	1	1.000~1.000	0.074
TG, mmol/L	0.676	0.444~1.029	0.068
ACR level	0.436	0.261~0.726	0.001		0.438	0.236~0.810	0.009
95%CI, 95% confidence interval; OR, odds ratio.
