# Supplementary material for: Elevated serum albumin-to-creatinine ratio as a protective factor on outcomes after heart transplantation
Source: Front Cardiovasc Med. 2023 Sep 7;10:1210278. doi: 10.3389/fcvm.2023.1210278 (PMC10512951; doi:10.3389/fcvm.2023.1210278)
Supplement: Supplementary file 3 [file Datasheet3.xlsx]

## Sheet: Sheet1
Schedule 3. Independent Predictors of Liver Injury Following Heart Transplant
variables	Univariate analysis				Multivariate analysis
	OR	95%CI	p value		OR	95%CI	p value
Sex	1.253	0.567~2.767	0.577
Age, years	0.981	0.955~1.008	0.162
Recepter BMI, Kg/m2	1.035	0.994~1.078	0.096
History of smoking	1.051	0.524~2.109	0.889
Waiting time,days	1.001	0.979~1.025	0.899
Diagnosis			0.836
Non-Ischemic cardiomyopathy	reference
Ischemic cardiomyopathy	0.752	0.276~2.049	0.577
Congenital	1.433	0.311~6.607	0.644
others	1.239	0.481~3.189	0.657
Receptor blood-type			0.378
A	reference
B	1.345	0.591~3.059	0.48
O	0.6	0.230~1.568	0.297
AB	1.44	0.379~5.469	0.592
Receptor/donator BMI	0.377	0.084~1.703	0.205
Receptor/donator age	1.423	0.651~3.106	0.376
Receptor/donator sex			0.163
male/male	reference
male/female	1.815	0.770~4.281	0.173
female/male	2.69	0.940~7.699	0.065
female/female	0.538	0.070~4.155	0.552
Donator/receptor blood-type same	0.608	0.304~1.214	0.158
Diabetes mellitus	0.725	0.207~2.537	0.615
Previous cardiac surgery	1.574	0.768~3.228	0.216
Ischemia time, min	1	0.997~1.003	0.846
Preoperative Therapy
ECMO	6.379	1.126~36.123	0.036		6.08	0.732~50.484	0.095
IABP	7.875	1.800~34.449	0.006		1.806	0.174~18.720	0.62
RAAS	0.282	0.115~0.693	0.006		0.308	0.122~0.781	0.013
BB	0.883	0.426~1.827	0.736
CCB	0.502	0.064~3.972	0.514
Loop diuretics	1.231	0.158~9.614	0.843
Spironolactone	0.764	0.333~1.751	0.524
Thiazides	0.577	0.075~4.433	0.597
Preoperative Blood Index
Hb, g/L	0.999	0.985~1.013	0.861
WBC, G/L	1.022	0.975~1.070	0.366
BUN, mmol/L	1.045	0.972~1.124	0.236
Bilirubin, mg/dL	1.017	1.005~1.028	0.004		1.008	0.993~1.023	0.277
AST, IU/L	1.001	1.000~1.002	0.003		1	0.998~1.002	0.771
ALT, IU/L	1.001	1.000~1.002	0.016		1.001	0.999~1.002	0.549
LDL, mmol/L	0.999	0.699~1.427	0.995
D-dimer, mg/L	1.035	0.992~1.080	0.111
Troponin, ng/mL	1	1.000~1.000	0.017		1	1.000~1.000	0.288
TG, mmol/L	0.611	0.332~1.123	0.112
ACR level	0.365	0.177~0.753	0.006		0.394	0.182~0.856	0.019
95%CI, 95% confidence interval; OR, odds ratio.
