# Supplementary material for: Elevated serum albumin-to-creatinine ratio as a protective factor on outcomes after heart transplantation
Source: Front Cardiovasc Med. 2023 Sep 7;10:1210278. doi: 10.3389/fcvm.2023.1210278 (PMC10512951; doi:10.3389/fcvm.2023.1210278)
Supplement: Supplementary file 4 [file Datasheet4.xlsx]

## Sheet: Sheet1
Schedule 4. Independent Predictors of Septic Shock Following Heart Transplant
variables	Univariate analysis				Multivariate analysis
	OR	95%CI	p value		OR	95%CI	p value
Sex	1.068	0.288~3.958	0.921
Age, years	1.025	0.977~1.076	0.31
Recepter BMI, Kg/m2	0.997	0.917~1.083	0.937
History of smoking	1.203	0.398~3.637	0.744
Waiting time,days	0.978	0.938~1.019	0.28
Diagnosis			0.926
Non-Ischemic cardiomyopathy	reference
Ischemic cardiomyopathy	1.523	0.457~5.073	0.493
Congenital	0.001	0.000~	0.998
others	0.001	0.000~	0.997
Receptor blood-type			0.129
A	reference
B	1.214	0.241~6.121	0.814
O	1.427	0.314~6.485	0.646
AB	6.12	1.169~32.033	0.032
Receptor/donator BMI	1.961	0.302~12.734	0.48
Receptor/donator age	0.746	0.164~3.392	0.704
Receptor/donator sex			0.998
male/male	reference
male/female	0.903	0.539~2.277	0.897
female/male	0	0.000~	0.998
female/female	1.17	0.144~9.489	0.883
Donator/receptor blood-type same	0.954	0.307~2.965	0.936
Diabetes mellitus	2.627	0.746~9.249	0.133
Previous cardiac surgery	1.145	0.346~3.785	0.824
Ischemia time, min	0.999	0.994~1.003	0.639
Preoperative Therapy
ECMO	7.367	0.798~67.983	0.078
IABP	5.238	0.597~45.985	0.135
RAAS	0.26	0.057~1.186	0.082
BB	0.279	0.090~0.869	0.028		0.288	0.089~0.931	0.038
CCB	0	0.000~	0.998
Loop diuretics	0.182	0.037~0.898	0.036		0.155	0.028~0.866	0.034
Spironolactone	1.331	0.290~6.120	0.713
Thiazides	2.21	0.265~18.465	0.464
Preoperative Blood Index
Hb, g/L	0.984	0.965~1.003	0.095
WBC, G/L	1.027	0.971~1.085	0.357
BUN, mmol/L	1.105	1.009~1.210	0.031		1.041	0.929~1.167	0.489
Bilirubin, mg/dL	1.007	0.990~1.024	0.416
AST, IU/L	1	0.997~1.002	0.924
ALT, IU/L	1	0.997~1.003	0.818
LDL, mmol/L	0.841	0.470~1.504	0.558
D-dimer, mg/L	1.004	0.936~1.077	0.911
Troponin, ng/mL	1	1.000~1.000	0.019		1	1.000~1.000	0.061
TG, mmol/L	0.769	0.313~1.892	0.568
ACR level	0.218	0.059~0.802	0.022		0.257	0.059~1.117	0.07
95%CI, 95% confidence interval; OR, odds ratio.
