# Supplementary material for: Elevated serum albumin-to-creatinine ratio as a protective factor on outcomes after heart transplantation
Source: Front Cardiovasc Med. 2023 Sep 7;10:1210278. doi: 10.3389/fcvm.2023.1210278 (PMC10512951; doi:10.3389/fcvm.2023.1210278)
Supplement: Supplementary file 5 [file Datasheet5.xlsx]

## Sheet: Sheet1
Schedule 5. Independent Predictors of In-hospital Death Following Heart Transplantation
variables	Univariate analysis				Multivariate analysis
	OR	95%CI	p value		OR	95%CI	p value
Sex	0.699	0.233~2.093	0.522
Age, years	1.064	1.020~1.111	0.004		1.025	0.977~1.076	0.314
Recepter BMI, Kg/m2	0.994	0.928~1.064	0.855
History of smoking	0.997	0.433~2.294	0.994
Waiting time,days	0.968	0.938~1.000	0.048		0.931	0.889~0.975	0.002
Diagnosis			0.687
Non-Ischemic cardiomyopathy	reference
Ischemic cardiomyopathy	1.747	0.682~4.477	0.245
Congenital	0	0.000~	0.998
others	0.954	0.266~3.421	0.942
Receptor blood-type			0.061
A	reference
B	0.966	0.254~3.676	0.96
O	3.179	1.115~9.061	0.03
AB	1.119	0.126~9.952	0.92
Receptor/donator BMI	1.721	0.410~7.222	0.458
Receptor/donator age	0.445	0.123~1.606	0.216
Receptor/donator sex			0.844
male/male	reference
male/female	0.703	0.202~2.441	0.578
female/male	0.521	0.067~4.027	0.532
female/female	0.598	0.077~4.644	0.623
Donator/receptor blood-type same	0.828	0.359~1.907	0.657
Diabetes mellitus	4.033	1.598~10.180	0.003		4.117	1.421~11.926	0.009
Previous cardiac surgery	1.58	0.673~3.707	0.293
Ischemia time, min	0.999	0.996~1.003	0.72
Preoperative Therapy
ECMO	3.748	0.420~33.408	0.237
IABP	12.314	2.756~55.016	0.001		13.576	1.234~149.382	0.033
RAAS	1.055	0.458~2.429	0.899
BB	0.53	0.232~1.213	0.133
CCB	3.071	0.753~12.523	0.118
Loop diuretics	0.837	0.106~6.618	0.866
Spironolactone	0.563	0.226~1.403	0.217
Thiazides	0	0.000~	0.998
Preoperative Blood Index
Hb, g/L	0.986	0.971~1.001	0.064
WBC, G/L	1.03	0.985~1.078	0.195
BUN, mmol/L	1.098	1.020~1.181	0.013		1.017	0.910~1.136	0.771
Bilirubin, mg/dL	1.012	1.000~1.023	0.049		1.005	0.985~1.025	0.614
AST, IU/L	1	0.997~1.002	0.785
ALT, IU/L	1	0.999~1.001	0.745
LDL, mmol/L	1.168	0.770~1.770	0.465
D-dimer, mg/L	1	0.949~1.055	0.996
Troponin, ng/mL	1	1.000~1.000	0.043		1	1.000~1.000	0.32
TG, mmol/L	0.833	0.437~1.588	0.579
ACR level	0.234	0.091~0.602	0.003		0.25	0.073~0.863	0.028
95%CI, 95% confidence interval; OR, odds ratio.
