# Supplementary material for: Elevated serum albumin-to-creatinine ratio as a protective factor on outcomes after heart transplantation
Source: Front Cardiovasc Med. 2023 Sep 7;10:1210278. doi: 10.3389/fcvm.2023.1210278 (PMC10512951; doi:10.3389/fcvm.2023.1210278)
Supplement: Supplementary file 6 [file Datasheet6.xlsx]

## Sheet: Sheet1
Schedule 6. Independent Predictors of Prolonged Postoperative ICU Stay Following Heart Transplant
variables	Univariate analysis				Multivariate analysis
	OR	95%CI	p value		OR	95%CI	p value
Sex	1.097	0.675~1.784	0.709
Age, years	1.006	0.990~1.023	0.449
Recepter BMI, Kg/m2	1.003	0.978~1.029	0.827
History of smoking	0.794	0.523~1.204	0.277
Waiting time,days	0.998	0.984~1.012	0.751
Diagnosis			0.993
Non-Ischemic cardiomyopathy	reference
Ischemic cardiomyopathy	0.951	0.557~1.626	0.855
Congenital	0.878	0.306~2.515	0.808
others	0.962	0.527~1.755	0.899
Receptor blood-type			0.829
A	reference
B	1.164	0.714~1.897	0.695
O	0.813	0.500~1.320	0.899
AB	1.424	0.631~2.212	0.467
Receptor/donator BMI	1.114	0.519~2.395	0.781
Receptor/donator age	1.287	0.848~2.270	0.193
Receptor/donator sex			0.369
male/male	reference
male/female	0.879	0.489~1.582	0.668
female/male	1.013	0.452~2.273	0.975
female/female	1.942	0.884~4.265	0.098
Donator/receptor blood-type same	1.71	1.101~2.657	0.017		1.745	1.114~2.732	0.015
Diabetes mellitus	1.098	0.606~1.988	0.758
Previous cardiac surgery	0.794	0.499~1.264	0.331
Ischemia time, min	1	0.998~1.001	0.734
Preoperative Therapy
ECMO	5.143	0.930~28.429	0.06
IABP	1.517	0.357~6.440	0.572
RAAS	0.955	0.631~1.446	0.829
BB	0.941	0.608~1.455	0.783
CCB	1.043	0.470~2.315	0.917
Loop diuretics	1.711	0.479~6.109	0.408
Spironolactone	0.667	0.404~1.104	0.115
Thiazides	1.289	0.511~3.249	0.591
Preoperative Blood Index
Hb, g/L	0.995	0.987~1.004	0.276
WBC, G/L	1.003	0.963~1.046	0.869
BUN, mmol/L	1.099	1.045~1.156	<0.001		1.091	1.030~1.155	0.003
Bilirubin, mg/dL	0.999	0.990~1.008	0.871
AST, IU/L	0.999	0.998~1.001	0.382
ALT, IU/L	0.998	0.996~1.001	0.153
LDL, mmol/L	0.864	0.697~1.071	0.182
D-dimer, mg/L	0.996	0.970~1.023	0.722
Troponin, ng/mL	1	1.000~1.000	0.977
TG, mmol/L	0.815	0.597~1.112	0.196
ACR level	0.616	0.409~0.927	0.02		0.835	0.526~1.327	0.446
95%CI, 95% confidence interval; OR, odds ratio.
