# Supplementary material for: Elevated serum albumin-to-creatinine ratio as a protective factor on outcomes after heart transplantation
Source: Front Cardiovasc Med. 2023 Sep 7;10:1210278. doi: 10.3389/fcvm.2023.1210278 (PMC10512951; doi:10.3389/fcvm.2023.1210278)
Supplement: Supplementary file 7 [file Datasheet7.xlsx]

## Sheet: Sheet1
Schedule 7. Independent Predictors of Postoperative Infection Following Heart Transplant
variables	Univariate analysis				Multivariate analysis for CONUT
	OR	95%CI	p value		OR	95%CI	p value
Sex	1.091	0.686~1.735	0.714
Age, years	1.018	1.003~1.034	0.022		1.011	0.995~1.027	0.193
Recepter BMI, Kg/m2	1.024	0.984~1.065	0.242
History of smoking	1.817	1.221~2.704	0.003		1.818	1.204~2.746	0.005
Waiting time, days	1.006	0.992~1.020	0.429
Diagnosis			268
Non-Ischemic cardiomyopathy	reference
Ischemic cardiomyopathy	1.369	0.817~2.297	0.233
Congenital	1.505	0.803~20822	0.202
others	0.71	0.329~1.534	0.384
Receptor blood-type			0.596
A	reference
B	0.869	0.532~1.419	0.574
O	0.848	0.528~1.364	0.497
AB	0.559	0.237~1.316	0.183
Receptor/donator BMI	0.996	0.478~2.074	0.991
Receptor/donator age	0.764	0.473~1.235	0.272
Receptor/donator sex			0.426
male/male	reference
male/female	1.224	0.735~1.927	0.431
female/male	1.684	0.835~3.812	0.147
female/female	0.852	0.436~2.014	0.785
Donator/receptor blood-type same	0.805	0.538~1.206	0.293
Diabetes mellitus	1.595	0.889~2.961	0.117
Previous cardiac surgery	1.494	0.966~2.311	0.071
Ischemia time, min	1	0.998~1.002	0.913
Preoperative Therapy
ECMO	0.399	0.072~2.201	0.291
IABP	0.601	0.133~2.717	0.508
RAAS	0.58	0.392~0.857	0.006		0.576	0.382~0.867	0.008
BB	1.246	0.823~1.886	0.298
CCB	1.744	0.813~3.739	0.153
Loop diuretics	0.968	0.354~2.650	0.949
Spironolactone	0.725	0.441~1.193	0.206
Thiazides	1.348	0.546~3.327	0.518
Preoperative Blood Index
Hb, g/L	0.991	0.983~1.000	0.048		0.993	0.985~1.002	0.151
WBC, G/L	0.995	0.957~1.034	0.795
Bilirubin, mg/dL	1.008	0.999~1.017	0.095
AST, IU/L	1	0.999~1.001	0.731
ALT, IU/L	1	0.999~1.000	0.562
LDL, mmol/L	0.957	0.782~1.172	0.671
D-dimer, mg/L	1.008	0.983~1.033	0.542
Troponin, ng/mL	1	1.000~1.000	0.866
TG, mmol/L	0.896	0.678~1.186	0.443
ACR level	0.521	0.351~0.773	0.001		0.54	0.358~0.816	0.003
95%CI, 95% confidence interval; OR, odds ratio.
