# Supplementary material for: Elevated serum albumin-to-creatinine ratio as a protective factor on outcomes after heart transplantation
Source: Front Cardiovasc Med. 2023 Sep 7;10:1210278. doi: 10.3389/fcvm.2023.1210278 (PMC10512951; doi:10.3389/fcvm.2023.1210278)
Supplement: Supplementary file 8 [file Datasheet8.xlsx]

## Sheet: Sheet1
Schedule 8. Univariate analysis of risk factors of Postoperative Rejection Following Heart Transplant
variables	OR	95%CI	p value
Sex	1.028	0.210~5.037	0.973
Age, years	1.045	0.981~1.113	0.17
Recepter BMI, Kg/m2	0.988	0.867~1.124	0.849
History of smoking	0.698	0.172~2.829	0.614
Waiting time, days	1.004	0.959~1.051	0.856
Diagnosis			0.999
Non-Ischemic cardiomyopathy	reference
Ischemic cardiomyopathy	1.158	0.229~5.856	0.86
Congenital	1.02	0.120~8.685	0.986
others	0	0000~0.000	0.998
Receptor blood-type			0.391
A	reference
B	0.635	0.057~7.095	0.712
O	2.776	0.529~14.558	0.227
AB	3.357	0.291~38.665	0.331
Receptor/donator BMI	0.938	0.074~11.921	0.96
Receptor/donator age	0.53	0.072~3.928	0.535
Receptor/donator sex			0.99
male/male	reference
male/female	1.313	0.735~1.927	0.738
female/male	0	0.000~	0.998
female/female	0	0.000~	0.998
Donator/receptor blood-type same	1.783	0.365~8.701	0.475
Diabetes mellitus	0.989	0.113~8.632	0.992
Previous cardiac surgery	1.335	0.328~5.431	0.687
Ischemia time, min	1.002	0.996~1.008	0.52
Preoperative Therapy
ECMO	0	0.000~	0.999
IABP	0	0.000~	0.999
RAAS	1.163	0.308~4.397	0.824
BB	3.896	0.482~31.477	0.202
CCB	0	0.000~	0.998
Loop diuretics	0	0.000~	0.999
Spironolactone	1.629	0.197~13.443	0.65
Thiazides	2.833	0.331~24.278	0.342
Preoperative Blood Index
Hb, g/L	1	0.973~1.028	0.999
WBC, G/L	0.893	0.679~1.175	0.419
Bilirubin, mg/dL	0.974	0.925~1.025	0.306
AST, IU/L	0.969	0.913~1.028	0.302
ALT, IU/L	0.992	0.967~1.018	0.553
LDL, mmol/L	1.087	0.540~2.191	0.815
D-dimer, mg/L	1.094	1.005~1.191	0.038
Troponin, ng/mL	0.99	0.973~1.007	0.238
TG, mmol/L	0.912	0.330~2.526	0.86
ACR level	1.509	0.372~6.118	0.565
95%CI, 95% confidence interval; OR, odds ratio.
